# Supplementary material for: Hypericin Ameliorates Depression-like Behaviors via Neurotrophin Signaling Pathway Mediating m6A Epitranscriptome Modification
Source: Molecules. 2023 May 3;28(9):3859. doi: 10.3390/molecules28093859 (PMC10179818; doi:10.3390/molecules28093859)
Supplement: Supplementary file 1 [file molecules-28-03859-s001.zip]

Archive with 1 entries (1 files):
- molecules-2304407-supplementary.pdf
